# Supplementary material for: Effect of Lonomia obliqua Venom on Human Neutrophils
Source: Toxins (Basel). 2021 Dec 18;13(12):908. doi: 10.3390/toxins13120908 (PMC8707409; doi:10.3390/toxins13120908)
Supplement: Supplementary file 1 [file toxins-13-00908-s001.zip]

Archive with 1 entries (1 files):
- toxins-1512447.pdf
